# Supplementary material for: Data-Driven Discovery of Mathematical and Physical Relations in Oncology Data Using Human-Understandable Machine Learning
Source: Front Artif Intell. 2021 Nov 25;4:713690. doi: 10.3389/frai.2021.713690 (PMC8655230; doi:10.3389/frai.2021.713690)
Supplement: Supplementary file 1 [file DataSheet1.ZIP]

Archive with 271 entries (170 files):
- codebase/
- codebase/math-comp-ml/
- codebase/math-comp-ml/.git/
- codebase/math-comp-ml/.git/COMMIT_EDITMSG
- codebase/math-comp-ml/.git/config
- codebase/math-comp-ml/.git/description
- codebase/math-comp-ml/.git/HEAD
- codebase/math-comp-ml/.git/hooks/
- codebase/math-comp-ml/.git/hooks/applypatch-msg.sample
- codebase/math-comp-ml/.git/hooks/commit-msg.sample
- codebase/math-comp-ml/.git/hooks/fsmonitor-watchman.sample
- codebase/math-comp-ml/.git/hooks/post-update.sample
- codebase/math-comp-ml/.git/hooks/pre-applypatch.sample
- codebase/math-comp-ml/.git/hooks/pre-commit.sample
- codebase/math-comp-ml/.git/hooks/pre-merge-commit.sample
- codebase/math-comp-ml/.git/hooks/pre-push.sample
- codebase/math-comp-ml/.git/hooks/pre-rebase.sample
- codebase/math-comp-ml/.git/hooks/pre-receive.sample
- codebase/math-comp-ml/.git/hooks/prepare-commit-msg.sample
- codebase/math-comp-ml/.git/hooks/update.sample
- codebase/math-comp-ml/.git/index
- codebase/math-comp-ml/.git/info/
- codebase/math-comp-ml/.git/info/exclude
- codebase/math-comp-ml/.git/logs/
- codebase/math-comp-ml/.git/logs/HEAD
- codebase/math-comp-ml/.git/logs/refs/
- codebase/math-comp-ml/.git/logs/refs/heads/
- codebase/math-comp-ml/.git/logs/refs/heads/master
- codebase/math-comp-ml/.git/logs/refs/remotes/
- codebase/math-comp-ml/.git/logs/refs/remotes/origin/
- codebase/math-comp-ml/.git/logs/refs/remotes/origin/HEAD
- codebase/math-comp-ml/.git/logs/refs/remotes/origin/master
- codebase/math-comp-ml/.git/objects/
- codebase/math-comp-ml/.git/objects/03/
- codebase/math-comp-ml/.git/objects/03/802307aba3d5c9e04e0fbd66fff2cf9abab56e
- codebase/math-comp-ml/.git/objects/04/
- codebase/math-comp-ml/.git/objects/04/ed7f6a6090408dcbc4b2f2a2bdd23913c89e66
- codebase/math-comp-ml/.git/objects/06/
- codebase/math-comp-ml/.git/objects/06/75bd375de772823601d562fb3dee1ee7c46e7e
- codebase/math-comp-ml/.git/objects/0d/
- codebase/math-comp-ml/.git/objects/0d/48d90562937d4b4cfd5c0c355d9e81c7941800
- codebase/math-comp-ml/.git/objects/0d/d1b2e56c883eff492f409a97c458824ac94dc7
- codebase/math-comp-ml/.git/objects/11/
- codebase/math-comp-ml/.git/objects/11/24b10db762875630502173c979c7d9ebeebe09
- codebase/math-comp-ml/.git/objects/18/
- codebase/math-comp-ml/.git/objects/18/3ca5d622327b9c787200e4b458ce12108a1055
- codebase/math-comp-ml/.git/objects/1a/
- codebase/math-comp-ml/.git/objects/1a/fe24291943ffeca4e0e56c3351104d95eee12c
- codebase/math-comp-ml/.git/objects/1f/
- codebase/math-comp-ml/.git/objects/1f/af1688f9f1abeef4a1b2cdfcb82ff377c79f28
- codebase/math-comp-ml/.git/objects/33/
- codebase/math-comp-ml/.git/objects/33/c7fcb8c62fde8653da4d92872255890a80458f
- codebase/math-comp-ml/.git/objects/35/
- codebase/math-comp-ml/.git/objects/35/6cf615c37888b1a6611f259ceb93a935a70ec0
- codebase/math-comp-ml/.git/objects/35/7011ddc44ac748ea4d890539127fb3908d900d
- codebase/math-comp-ml/.git/objects/35/cf1be9f8710ae9db2822fcf98abe3644a6c466
- codebase/math-comp-ml/.git/objects/38/
- codebase/math-comp-ml/.git/objects/38/b158a8d0ad6214ba30b50fe90d1638173dc6d7
- codebase/math-comp-ml/.git/objects/3c/
- codebase/math-comp-ml/.git/objects/3c/769bcd37942d4d7bf08ab6c41a9787c76904d4
- codebase/math-comp-ml/.git/objects/3c/ec1220fedbe407ba6b157e82bbab0c176a400a
- codebase/math-comp-ml/.git/objects/3f/
- codebase/math-comp-ml/.git/objects/3f/eed3ae4554684515b3d545898bc1fe9094216f
- codebase/math-comp-ml/.git/objects/45/
- codebase/math-comp-ml/.git/objects/45/cd1d0e2653c36174a00b04e6bf22e69e6f165e
- codebase/math-comp-ml/.git/objects/4c/
- codebase/math-comp-ml/.git/objects/4c/b51c6290dee9b8fd56bb4a0642f9c40826eef2
- codebase/math-comp-ml/.git/objects/55/
- codebase/math-comp-ml/.git/objects/55/5b8d1be7580347ef2a5869a9b37ac90c8421ed
- codebase/math-comp-ml/.git/objects/5a/
- codebase/math-comp-ml/.git/objects/5a/ba4c7bc4380bc5ab230cb60e61720165f56dea
- codebase/math-comp-ml/.git/objects/61/
- codebase/math-comp-ml/.git/objects/61/aaa5ae093be51531405c763e5b7c5c8c187d9f
- codebase/math-comp-ml/.git/objects/61/fd7d492444d2b9aa6c18ed2cce6d7c3049d5fc
- codebase/math-comp-ml/.git/objects/67/
- codebase/math-comp-ml/.git/objects/67/34aeadd7b4052e4950fe02de1a10cc626a97f9
- codebase/math-comp-ml/.git/objects/67/6329568d9e115795843a00d21a332190b4205d
- codebase/math-comp-ml/.git/objects/6a/
- codebase/math-comp-ml/.git/objects/6a/1f1025a0f70bdd5b575995ab55b4d7574178bf
- codebase/math-comp-ml/.git/objects/6b/
- codebase/math-comp-ml/.git/objects/6b/0d36df91f744f7d92ec8f685f9ad67ca9a0e27
- codebase/math-comp-ml/.git/objects/6b/ca6c852498cf74d8b746228e1b639efb3ab48d
- codebase/math-comp-ml/.git/objects/6e/
- codebase/math-comp-ml/.git/objects/6e/b5390456d4b819daf03c5973bc7e4758f1c1cc
- codebase/math-comp-ml/.git/objects/70/
- codebase/math-comp-ml/.git/objects/70/5b68d25dcf8f3d9f231ed40e9809463e65e0c4
- codebase/math-comp-ml/.git/objects/74/
- codebase/math-comp-ml/.git/objects/74/bf5bc3002e25357bb4c8efaac5e092e72b861e
- codebase/math-comp-ml/.git/objects/77/
- codebase/math-comp-ml/.git/objects/77/a4b2bafa4cff68f8f89c00bb7f635745c984a4
- codebase/math-comp-ml/.git/objects/7a/
- codebase/math-comp-ml/.git/objects/7a/8c868348b783ee6e3ee60cf197d120b2d24e98
- codebase/math-comp-ml/.git/objects/7b/
- codebase/math-comp-ml/.git/objects/7b/a9bae682d39e9eef42a83c219e1a0a94dab7f6
- codebase/math-comp-ml/.git/objects/7b/b99781328e94c10ba9c71979ab058c17cf68f8
- codebase/math-comp-ml/.git/objects/81/
- codebase/math-comp-ml/.git/objects/81/bbc91d558ee7007ba709ca246c86f5354aaa82
- codebase/math-comp-ml/.git/objects/88/
- codebase/math-comp-ml/.git/objects/88/5bbdb87957280b5f97cd7d833d72ea69200ae0
- codebase/math-comp-ml/.git/objects/8c/
- codebase/math-comp-ml/.git/objects/8c/7be2a6c5f5e3f66f3b21248682033d02fd8610
- codebase/math-comp-ml/.git/objects/8d/
- codebase/math-comp-ml/.git/objects/8d/95a2099ec68286c1155aaa4cad9580f87a3722
- codebase/math-comp-ml/.git/objects/8e/
- codebase/math-comp-ml/.git/objects/8e/f78dbaf78e8898b1108ea7b8dcc402b5a87cdc
- codebase/math-comp-ml/.git/objects/8f/
- codebase/math-comp-ml/.git/objects/8f/1c157a1d577b1068e0da140d86137cc622e2b1
- codebase/math-comp-ml/.git/objects/90/
- codebase/math-comp-ml/.git/objects/90/d0611523b4e971f1a04ff02d99f627bc3a5af0
- codebase/math-comp-ml/.git/objects/90/eb92291ab1064c79bca75128455cf4882072f2
- codebase/math-comp-ml/.git/objects/93/
- codebase/math-comp-ml/.git/objects/93/c3991a452df0fbf02aebcf6f1093884a2222d7
- codebase/math-comp-ml/.git/objects/99/
- codebase/math-comp-ml/.git/objects/99/8f0c219f48ec5a5dd17f475c8b64aac0ca43b3
- codebase/math-comp-ml/.git/objects/99/f6510d9b29d4429e3eb7b0723ea56435097285
- codebase/math-comp-ml/.git/objects/9a/
- codebase/math-comp-ml/.git/objects/9a/84251f702120e66f358d050b04e25936a20810
- codebase/math-comp-ml/.git/objects/9a/c6cfaa9a7ec65d9427c995bc1aa47440af2e3f
- codebase/math-comp-ml/.git/objects/9b/
- codebase/math-comp-ml/.git/objects/9b/94f8154b55a8308158736dc248cff8c717b6b0
- codebase/math-comp-ml/.git/objects/9b/9bb4abb927dcf4d5866b4a50248c829af71354
- codebase/math-comp-ml/.git/objects/9c/
- codebase/math-comp-ml/.git/objects/9c/153d240f4460d0d4946ccfa98884ee7bb64439
- codebase/math-comp-ml/.git/objects/9c/2b7e540a7bc7c2c44a8899957b23f2b505dd75
- codebase/math-comp-ml/.git/objects/9e/
- codebase/math-comp-ml/.git/objects/9e/0fa7ce6cb205b7cfbcc5829e2858691552ce2b
- codebase/math-comp-ml/.git/objects/a1/
- codebase/math-comp-ml/.git/objects/a1/756af9de4c2cac70a54303fd0e2433875af422
- codebase/math-comp-ml/.git/objects/a6/
- codebase/math-comp-ml/.git/objects/a6/ae32c3e6b2c75b768eadb089a6be85ed047ec9
- codebase/math-comp-ml/.git/objects/a7/
- codebase/math-comp-ml/.git/objects/a7/ee1608bd7d9ae4663c38a883811deaca2d11d4
- codebase/math-comp-ml/.git/objects/a8/
- codebase/math-comp-ml/.git/objects/a8/49cc11e5381153b6d35d604d3ce35326969837
- codebase/math-comp-ml/.git/objects/b4/
- codebase/math-comp-ml/.git/objects/b4/533ceafd9d163995ff82dfd9d7479bb51e475a
- codebase/math-comp-ml/.git/objects/bc/
- codebase/math-comp-ml/.git/objects/bc/bda23918eb346ca9d2325b7bb63d897f5bdcee
- codebase/math-comp-ml/.git/objects/bf/
- codebase/math-comp-ml/.git/objects/bf/18ae1b94c66fe9f0d6ffb27a5222ef0312d698
- codebase/math-comp-ml/.git/objects/c5/
- codebase/math-comp-ml/.git/objects/c5/d37fe9dcbb6e1494e22277c3689e5fa7596f49
- codebase/math-comp-ml/.git/objects/c6/
- codebase/math-comp-ml/.git/objects/c6/eb4d92fc25c4475d8e13e917072a15aec519db
- codebase/math-comp-ml/.git/objects/c8/
- codebase/math-comp-ml/.git/objects/c8/a464844cf3b9dc98506766d6b3dee5293c674c
- codebase/math-comp-ml/.git/objects/c9/
- codebase/math-comp-ml/.git/objects/c9/421605f6f19b676d758519abb827f0f7e3ea46
- codebase/math-comp-ml/.git/objects/ca/
- codebase/math-comp-ml/.git/objects/ca/ab3b562597ac831adfc695883cb49f4a9b991a
- codebase/math-comp-ml/.git/objects/ca/fed08c720259de0b9f7624c1938e28ab1e719d
- codebase/math-comp-ml/.git/objects/cb/
- codebase/math-comp-ml/.git/objects/cb/b233653c017fbe399bc4bf54da9a54c6528435
- codebase/math-comp-ml/.git/objects/cc/
- codebase/math-comp-ml/.git/objects/cc/534907d03d3cd8812851d10e5b94705a3c9eb3
- codebase/math-comp-ml/.git/objects/d1/
- codebase/math-comp-ml/.git/objects/d1/4f08c68dcb898a8e2a4d99b43cc828a4e02cd2
- codebase/math-comp-ml/.git/objects/d5/
- codebase/math-comp-ml/.git/objects/d5/85bc328265166e5178a7081cb6c0d46516e988
- codebase/math-comp-ml/.git/objects/d5/99bfeb2e2ae99c520c846600ffca1d445c7cf7
- codebase/math-comp-ml/.git/objects/d7/
- codebase/math-comp-ml/.git/objects/d7/5366919158eface1cb003b66fe0bcac797c155
- codebase/math-comp-ml/.git/objects/d8/
- codebase/math-comp-ml/.git/objects/d8/b92c1c4ed172939c490fb2c3496ec2ab9d7960
- codebase/math-comp-ml/.git/objects/d9/
- codebase/math-comp-ml/.git/objects/d9/fbc72d130ad2632e96ecdbf484281aeec9f401
- codebase/math-comp-ml/.git/objects/da/
- codebase/math-comp-ml/.git/objects/da/db34a5502c8fec52d84a00e0eed149d91a4e14
- codebase/math-comp-ml/.git/objects/e3/
- codebase/math-comp-ml/.git/objects/e3/923424653233c248eb83e607917115e42ba5cf
- codebase/math-comp-ml/.git/objects/e4/
- codebase/math-comp-ml/.git/objects/e4/99449cb7353e28d433ee6a18262d9b581fee95
- codebase/math-comp-ml/.git/objects/ed/
- codebase/math-comp-ml/.git/objects/ed/130c918a7aa941cea01f0df70211bb6a05cad5
- codebase/math-comp-ml/.git/objects/f2/
- codebase/math-comp-ml/.git/objects/f2/4edeceebef8ba9b4ffc8e54c9057deb2571182
- codebase/math-comp-ml/.git/objects/f4/
- codebase/math-comp-ml/.git/objects/f4/9ce1674cd6b279c0a98b72edace07a6108f0ec
- codebase/math-comp-ml/.git/objects/f5/
- codebase/math-comp-ml/.git/objects/f5/a87a56f8aa564a494619be7f3107f7443c2c77
- codebase/math-comp-ml/.git/objects/f9/
- codebase/math-comp-ml/.git/objects/f9/405ba9f3e1eda14459c28491166017609d5511
- codebase/math-comp-ml/.git/objects/fc/
- codebase/math-comp-ml/.git/objects/fc/b11fbf0bd7f7c2479b3c7d979afa19085476eb
- codebase/math-comp-ml/.git/objects/info/
- codebase/math-comp-ml/.git/objects/pack/
- codebase/math-comp-ml/.git/packed-refs
- codebase/math-comp-ml/.git/refs/
- codebase/math-comp-ml/.git/refs/heads/
- codebase/math-comp-ml/.git/refs/heads/master
- codebase/math-comp-ml/.git/refs/remotes/
- codebase/math-comp-ml/.git/refs/remotes/origin/
- codebase/math-comp-ml/.git/refs/remotes/origin/HEAD
- codebase/math-comp-ml/.git/refs/remotes/origin/master
- codebase/math-comp-ml/.git/refs/tags/
- codebase/math-comp-ml/datasets/
- codebase/math-comp-ml/datasets/0/
- codebase/math-comp-ml/datasets/0/citeas.txt
- codebase/math-comp-ml/datasets/0/Paclitaxel_10nm_cell_conc.csv
- codebase/math-comp-ml/datasets/0/Paclitaxel_10nm_medium_conc.csv
- codebase/math-comp-ml/datasets/1/
- codebase/math-comp-ml/datasets/1/citeas.txt
- codebase/math-comp-ml/datasets/1/MDA-MB-231dTomato.csv
- codebase/math-comp-ml/datasets/2/
- codebase/math-comp-ml/datasets/2/angio-genesis.csv
- codebase/math-comp-ml/datasets/2/citeas.txt
- codebase/math-comp-ml/datasets/3/
- codebase/math-comp-ml/datasets/3/citeas.txt
- codebase/math-comp-ml/datasets/3/LM2-4LUC.csv
- codebase/math-comp-ml/datasets/4/
- codebase/math-comp-ml/datasets/4/citeas.txt
- codebase/math-comp-ml/datasets/4/LLC_sc_CCSB.csv
- codebase/math-comp-ml/datasets/5/
- codebase/math-comp-ml/datasets/5/biomarkers-angiogenic.csv
- codebase/math-comp-ml/datasets/5/citeas.txt
- codebase/math-comp-ml/datasets/6/
- codebase/math-comp-ml/datasets/6/citeas.txt
- codebase/math-comp-ml/datasets/6/plasmacytoma.csv
- codebase/math-comp-ml/datasets/7/
- codebase/math-comp-ml/datasets/7/citeas.txt
- codebase/math-comp-ml/datasets/7/I-SPY_1_All_Patient_Clinical_and_Outcome_Data.xlsx
- codebase/math-comp-ml/datasets/7/ispy1_patient_tumor_size.csv
- codebase/math-comp-ml/models/
- codebase/math-comp-ml/models/champion_et_al/
- codebase/math-comp-ml/models/champion_et_al/ml_dl_models.py
- codebase/math-comp-ml/models/cook_et_al/
- codebase/math-comp-ml/models/cook_et_al/compute_c.m
- codebase/math-comp-ml/models/cook_et_al/compute_d.m
- codebase/math-comp-ml/models/cook_et_al/compute_s.m
- codebase/math-comp-ml/models/cook_et_al/create_init_network.m
- codebase/math-comp-ml/models/cook_et_al/param_wta.m
- codebase/math-comp-ml/models/cook_et_al/population_encoder.m
- codebase/math-comp-ml/models/cook_et_al/sensory_data_setup.m
- codebase/math-comp-ml/models/cook_et_al/usup_rel_learn_net.m
- codebase/math-comp-ml/models/cook_et_al/visualize_runtime.m
- codebase/math-comp-ml/models/kurz_et_al/
- codebase/math-comp-ml/models/kurz_et_al/chemo_drug_concentration_learning_eval.m
- codebase/math-comp-ml/models/kurz_et_al/chimera_core.m
- codebase/math-comp-ml/models/kurz_et_al/create_init_network.m
- codebase/math-comp-ml/models/kurz_et_al/error_std.m
- codebase/math-comp-ml/models/kurz_et_al/Experiment_dataset_angio-genesis.csvVolk11a_runtime.mat
- codebase/math-comp-ml/models/kurz_et_al/Experiment_dataset_LM2-4LUC_runtime.mat
- codebase/math-comp-ml/models/kurz_et_al/Experiment_dataset_MCF7_runtime.mat
- codebase/math-comp-ml/models/kurz_et_al/Experiment_dataset_MDA-MB-231_runtime.mat
- codebase/math-comp-ml/models/kurz_et_al/Experiment_dataset_MDA-MB-435_runtime.mat
- codebase/math-comp-ml/models/kurz_et_al/Experiment_dataset_Paclitaxel_10nm_cell_conc.csv_runtime.mat
- codebase/math-comp-ml/models/kurz_et_al/Experiment_dataset_Paclitaxel_10nm_medium_conc.csv_runtime.mat
- codebase/math-comp-ml/models/kurz_et_al/Experiment_dataset_Paclitaxel_conc_volume_dynamics_runtime.mat
- codebase/math-comp-ml/models/kurz_et_al/LM2-4LUC-cell-line-analysis.mat
- codebase/math-comp-ml/models/kurz_et_al/MCF7-cell-line-analysis.mat
- codebase/math-comp-ml/models/kurz_et_al/MDA-MB-231-cell-line-analysis.mat
- codebase/math-comp-ml/models/kurz_et_al/MDA-MB-435-cell-line-analysis.mat
- codebase/math-comp-ml/models/kurz_et_al/model_rmse.m
- codebase/math-comp-ml/models/kurz_et_al/model_sse.m
- codebase/math-comp-ml/models/kurz_et_al/parametrize_learning_law.m
- codebase/math-comp-ml/models/kurz_et_al/present_tuning_curves.m
- codebase/math-comp-ml/models/kurz_et_al/randnum_gen.m
- codebase/math-comp-ml/models/kurz_et_al/tumor_growth_models_eval.m
- codebase/math-comp-ml/models/kurz_et_al/tumor_growth_model_fit.m
- codebase/math-comp-ml/models/kurz_et_al/visualize_results.m
- codebase/math-comp-ml/models/kurz_et_al/visualize_runtime.m
- codebase/math-comp-ml/models/mandal_et_al/
- codebase/math-comp-ml/models/mandal_et_al/ABC.m
- codebase/math-comp-ml/models/mandal_et_al/nufrnd_plaw.m
- codebase/math-comp-ml/models/mandal_et_al/testABC.m
- codebase/math-comp-ml/models/mandal_et_al/testABC_highdim.m
- codebase/math-comp-ml/models/weber_et_al/
- codebase/math-comp-ml/models/weber_et_al/gauss_kernel.m
- codebase/math-comp-ml/models/weber_et_al/population_encoder.m
- codebase/math-comp-ml/models/weber_et_al/sigma_pi_som_learning.m
- codebase/math-comp-ml/README.md
