# Supplementary material for: Data-Driven Discovery of Mathematical and Physical Relations in Oncology Data Using Human-Understandable Machine Learning
Source: Front Artif Intell. 2021 Nov 25;4:713690. doi: 10.3389/frai.2021.713690 (PMC8655230; doi:10.3389/frai.2021.713690)
Supplement: Supplementary file 1 [file DataSheet1.ZIP › codebase/math-comp-ml/datasets/0/citeas.txt]

Kuh, Hyo-Jeong, et al. "Computational model of intracellular pharmacokinetics of paclitaxel." 
Journal of Pharmacology and Experimental Therapeutics 293.3 (2000): 761-770.

Data from Figure 1 and Tables
