# Supplementary material for: Data-Driven Discovery of Mathematical and Physical Relations in Oncology Data Using Human-Understandable Machine Learning
Source: Front Artif Intell. 2021 Nov 25;4:713690. doi: 10.3389/frai.2021.713690 (PMC8655230; doi:10.3389/frai.2021.713690)
Supplement: Supplementary file 1 [file DataSheet1.ZIP › codebase/math-comp-ml/datasets/0/Paclitaxel_10nm_cell_conc.csv]

time	concentration
0.23273	0.95105
0.34525	1.77185
1.01447	2.312
1.37722	3.0855
1.92576	3.60307
2.52576	3.90307
3.94017	5.24753
7.91982	5.22823
10.73619	5.21461
13.61343	5.31762
17.96114	5.06598
21.14486	5.05106
23.77933	4.5088
