# Supplementary material for: Data-Driven Discovery of Mathematical and Physical Relations in Oncology Data Using Human-Understandable Machine Learning
Source: Front Artif Intell. 2021 Nov 25;4:713690. doi: 10.3389/frai.2021.713690 (PMC8655230; doi:10.3389/frai.2021.713690)
Supplement: Supplementary file 1 [file DataSheet1.ZIP › codebase/math-comp-ml/datasets/0/Paclitaxel_10nm_medium_conc.csv]

time	concentration
0.15042	7.4687
1.42279	4.38956
2.69308	2.9086
3.9509	3.95788
4.954	2.82048
6.0186	2.67981
7.88143	2.47987
10.40663	2.64478
12.86743	2.50238
15.92493	2.60139
19.51556	2.51254
21.70916	2.55666
23.96925	2.60104
