# Supplementary material for: Data-Driven Discovery of Mathematical and Physical Relations in Oncology Data Using Human-Understandable Machine Learning
Source: Front Artif Intell. 2021 Nov 25;4:713690. doi: 10.3389/frai.2021.713690 (PMC8655230; doi:10.3389/frai.2021.713690)
Supplement: Supplementary file 1 [file DataSheet1.ZIP › codebase/math-comp-ml/datasets/2/angio-genesis.csv]

Roland Time (days)	Roland Volume (cm3)	Zibara Time (days)	Zibara Volume (cm3)	Volk 2008 Time (days)	Volk 2008 Volume (cm3)	Tan Time (days)	Tan Volume (cm3)	Volk 2011a Time (days)	Volk 2011a Volume (cm3)	Volk 2011b Time (days)	Volk 2011b Volume (cm3)
0	0.0023	7	0.0198	7	0.173	14	0.1022	6	0.0773	6.81	0.1071
9	0.0278	14	0.0553	9	0.217	18	0.3283	10	0.1639	10.831	0.2357
23	0.125	21	0.1536	11	0.2925	22	0.5399	13	0.2504	14.853	0.3214
26	0.1435	28	0.3229	13	0.4434	25	0.7152	17	0.3154	17.748	0.4429
33	0.1991	35	0.8938	15	0.5881	29	0.9486	19	0.4305	20.804	0.5714
37	0.2986	42	1.4411	17	0.6761	33	1.3776	21	0.5958	22.895	0.7643
40	0.3356	49	2.5394	20	0.8208	37	1.8066	24	0.9048	25.791	1.2
44	0.5694			25	1.0723	41	0.1022	28	1.1349	28.847	1.6
48	0.8241			28	1.217			31	1.2071	32.064	1.7143
				31	1.7453			34	1.4155	35.925	1.9429
				36	2.0786			38	1.7534	38.82	1.9714
								41	1.969	43.003	1.9786
								45	2.0987
								48	2.0919
