# Supplementary material for: Data-Driven Discovery of Mathematical and Physical Relations in Oncology Data Using Human-Understandable Machine Learning
Source: Front Artif Intell. 2021 Nov 25;4:713690. doi: 10.3389/frai.2021.713690 (PMC8655230; doi:10.3389/frai.2021.713690)
Supplement: Supplementary file 1 [file DataSheet1.ZIP › codebase/math-comp-ml/datasets/2/citeas.txt]

Gaddy, Thomas D.; Wu, Qianhui; Arnheim, Alyssa D.; D. Finley, Stacey (2017): Mechanistic modeling quantifies the influence of tumor growth kinetics on the response to anti-angiogenic treatment. PLOS Computational Biology. Dataset. https://doi.org/10.1371/journal.pcbi.1005874
