# Supplementary material for: Data-Driven Discovery of Mathematical and Physical Relations in Oncology Data Using Human-Understandable Machine Learning
Source: Front Artif Intell. 2021 Nov 25;4:713690. doi: 10.3389/frai.2021.713690 (PMC8655230; doi:10.3389/frai.2021.713690)
Supplement: Supplementary file 1 [file DataSheet1.ZIP › codebase/math-comp-ml/datasets/3/citeas.txt]

Mastri, Michalis, Tracz, Amanda, & Ebos, John ML. (2019). Tumor growth kinetics of human LM2-4LUC+ triple negative breast carcinoma cells [Data set]. Zenodo. http://doi.org/10.5281/zenodo.3574531
