# Supplementary material for: Data-Driven Discovery of Mathematical and Physical Relations in Oncology Data Using Human-Understandable Machine Learning
Source: Front Artif Intell. 2021 Nov 25;4:713690. doi: 10.3389/frai.2021.713690 (PMC8655230; doi:10.3389/frai.2021.713690)
Supplement: Supplementary file 1 [file DataSheet1.ZIP › codebase/math-comp-ml/datasets/4/citeas.txt]

Benzekry, Sebastien, Lamont, Clare, Weremowicz, Janusz, Beheshti, Afshin, Hlatky, Lynn, & Hahnfeldt, Philip. (2019). Tumor growth kinetics of subcutaneously implanted Lewis Lung carcinoma cells [Data set]. PLoS Computational Biology. Zenodo. http://doi.org/10.5281/zenodo.3572401
