# Supplementary material for: Data-Driven Discovery of Mathematical and Physical Relations in Oncology Data Using Human-Understandable Machine Learning
Source: Front Artif Intell. 2021 Nov 25;4:713690. doi: 10.3389/frai.2021.713690 (PMC8655230; doi:10.3389/frai.2021.713690)
Supplement: Supplementary file 1 [file DataSheet1.ZIP › codebase/math-comp-ml/datasets/4/LLC_sc_CCSB.csv]

ID	Time	Vol
1	7	50.0218
1	11	309.519
1	12	324.896
1	13	450.842
1	14	572.451
1	15	664.337
1	18	1151.69
1	19	1338.38
2	5	54.8864
2	6	59.408
2	7	85.6623
2	11	261.573
2	12	412.266
2	13	488.451
2	14	618.855
2	15	798.997
2	18	1218.72
2	19	1415.47
2	20	1410.15
3	6	89.2313
3	7	157.352
3	11	221.699
3	12	327.492
3	13	461.438
3	14	641.445
3	15	746.868
3	18	1359.46
4	6	55.3486
4	7	56.1758
4	11	103.331
4	12	155.32
4	13	167.959
4	14	219.379
4	15	412.378
4	18	584.192
4	19	762.074
4	20	880.326
4	21	1040.07
4	22	1335.14
5	5	68.809
5	6	59.8533
5	7	58.9885
5	11	179.665
5	12	309.788
5	13	470.571
5	14	480.93
5	15	488.778
5	18	1021.72
5	19	1278.53
5	20	1377.38
6	6	46.5024
6	7	55.1552
6	11	251.222
6	12	341.175
6	13	438.335
6	14	859.953
6	15	854.728
6	18	1143.28
7	6	94.728
7	7	126.094
7	11	333.137
7	12	538.681
7	13	669.93
7	14	762.528
7	15	923.718
8	11	201.165
8	12	316.383
8	13	338.24
8	14	411.959
8	15	586.667
8	18	991.882
8	19	1219.9
9	6	18.5673
9	7	73.2937
9	11	126.821
9	12	222.661
9	13	244.727
9	14	333.63
9	15	367.475
9	18	805.779
9	19	1030.03
9	20	1272.82
10	6	26.88
10	11	144.151
10	12	193.402
10	13	281.171
10	14	294.886
10	15	391.884
10	18	744.955
10	19	990.332
10	20	1085.31
10	21	1331.19
11	9	13.9921
11	10	23.745
11	11	42.2848
11	14	307.023
11	15	439.962
11	16	545.345
11	17	605.468
11	18	743.13
11	21	963.103
12	11	109.368
12	14	390.509
12	15	430.638
12	16	413.646
12	17	544.865
12	18	749.495
12	21	1312.83
12	22	1414.76
13	7	49.278
13	8	76.0582
13	9	148.781
13	10	118.591
13	11	202.428
13	14	568.548
13	15	1006.75
13	16	1085.09
13	17	1492.06
14	11	69.9004
14	14	242.184
14	15	370.533
14	16	408.186
14	17	522.235
14	18	616.251
14	21	1142.69
15	4	34.1572
15	7	153.563
15	8	240.712
15	9	279.214
15	10	423.001
15	11	424.662
16	7	67.3616
16	8	73.2771
16	9	81.9226
16	10	141.193
16	11	291.416
16	14	719.39
16	15	891.258
16	16	1026.12
16	17	1387.77
17	9	95.9948
17	10	268.431
17	11	375.774
17	14	639.088
17	15	924.356
17	16	889.974
17	17	1278.54
18	9	70.7443
18	10	94.6204
18	11	118.289
18	14	326.417
18	15	477.248
18	16	617.306
18	17	847.312
18	18	1168.65
19	9	105.726
19	10	193.448
19	11	247.537
19	14	660.645
19	15	677.33
19	16	844.108
19	17	1020.25
19	18	1257.93
20	7	68.8774
20	8	113.918
20	9	133.386
20	10	213.201
20	11	450.501
20	14	842.852
20	15	1069.63
20	16	1083.35
20	17	1106.76
20	18	1289.6
