# Supplementary material for: Data-Driven Discovery of Mathematical and Physical Relations in Oncology Data Using Human-Understandable Machine Learning
Source: Front Artif Intell. 2021 Nov 25;4:713690. doi: 10.3389/frai.2021.713690 (PMC8655230; doi:10.3389/frai.2021.713690)
Supplement: Supplementary file 1 [file DataSheet1.ZIP › codebase/math-comp-ml/datasets/5/biomarkers-angiogenic.csv]

day	% increase	relative tumor volume to day 8
8	0	1
12	367.78	4.68
19	1998.96	20.99
22	3424.14	35.24
26	6272.28	63.72
29	6072.06	61.72
33	7294.87	73.95
36	7043.79	71.44
40	11568.3	116.68
43	9742.57	98.43
47	15130.5	152.31
50	19247.6	193.48
54	23365.8	234.66
