# Supplementary material for: Data-Driven Discovery of Mathematical and Physical Relations in Oncology Data Using Human-Understandable Machine Learning
Source: Front Artif Intell. 2021 Nov 25;4:713690. doi: 10.3389/frai.2021.713690 (PMC8655230; doi:10.3389/frai.2021.713690)
Supplement: Supplementary file 1 [file DataSheet1.ZIP › codebase/math-comp-ml/datasets/5/citeas.txt]

Wu, Qianhui; Arnheim, Alyssa D.; D. Finley, Stacey (2018): File S3. Supplemental tables from In silico mouse study identifies tumour growth kinetics as biomarkers for the outcome of anti-angiogenic treatment. The Royal Society. Dataset. https://doi.org/10.6084/m9.figshare.6931394.v1
