# Supplementary material for: Data-Driven Discovery of Mathematical and Physical Relations in Oncology Data Using Human-Understandable Machine Learning
Source: Front Artif Intell. 2021 Nov 25;4:713690. doi: 10.3389/frai.2021.713690 (PMC8655230; doi:10.3389/frai.2021.713690)
Supplement: Supplementary file 1 [file DataSheet1.ZIP › codebase/math-comp-ml/datasets/6/citeas.txt]

Simpson-Herren, Linda, and Harris H. Lloyd. "Kinetic parameters and growth curves for experimental tumor systems." Cancer Chemother Rep 54.3 (1970): 143-74.
