# Supplementary material for: Data-Driven Discovery of Mathematical and Physical Relations in Oncology Data Using Human-Understandable Machine Learning
Source: Front Artif Intell. 2021 Nov 25;4:713690. doi: 10.3389/frai.2021.713690 (PMC8655230; doi:10.3389/frai.2021.713690)
Supplement: Supplementary file 1 [file DataSheet1.ZIP › codebase/math-comp-ml/datasets/6/plasmacytoma.csv]

size	std	mass	day
20	226	400	1
15	173	330	2
39	362	470	3
71	381	491	4
65	709	852	5
54	1054	1440	6
87	1164	1251	7
37	2591	4638	8
86	2567	3780	9
92	3176	4377	10
93	3278	5916	11
106	3371	5940	12
58	3598	8762	13
86	3521	6927	14
26	3737	13130	15
73	3704	11600	16
62	3686	9735	17
46	5206	15120	18
32	5326	13585	19
21	4805	14170	20
15	4463	16550	21
22	6279	17970	22
18	4455	19865	23
