# Supplementary material for: Data-Driven Discovery of Mathematical and Physical Relations in Oncology Data Using Human-Understandable Machine Learning
Source: Front Artif Intell. 2021 Nov 25;4:713690. doi: 10.3389/frai.2021.713690 (PMC8655230; doi:10.3389/frai.2021.713690)
Supplement: Supplementary file 1 [file DataSheet1.ZIP › codebase/math-comp-ml/datasets/7/I-SPY_1_All_Patient_Clinical_and_Outcome_Data.xlsx]

## Sheet: Clinical Data Dictionary
	I-SPY 1 TRIAL:	ACRIN 6657
	Data Dictionary for TCIA Shared Patient Clinical Variables, July 14, 2015
	Data sheet is locked to protect from accidental changes. PW= UCSF6657
	Subset of: Data Dictionary for Final, Verified Integrated Data File, March 1, 2011
	UPDATES	April 6, 2016, Replaced Her2CommPos with Her2MostPos to agree with ACRIN statistical analysis for primary aim paper. Changed "ISPY ID" header to "SUBJECTID" for consistancy with training data set in BMMR
	Variable Name	Variable Description	Format
	SUBJECTID	I-SPY ID de-identifies a patient’s CALGB and ACRIN ID	Integer
			1001-1239
	DataExtractDt	Date clinical data was downloaded from the CALGB database	Date format
			mm/dd/yyyy
	Patient Demographics
	Age	Patient Age	Number
	race_id	Patient Race	Number
		1=Caucasian
		3=African American
		4=Asian
		5=Native Hawaiian/Pacific Islander
		6=American Indian/Alaskan Native
		50=Multiple race
	On-Study Data (Pre-Treatment)
	ERpos	Estrogen Receptor Status (Allred Score or Community determined), pre-treatment	Number
		0=Negative
		1=Positive
		2=Indeterminate
	PgRpos	Progesterone Receptor Status (Allred Score or Community determined), pre-treatment	Number
		0=Negative
		1=Positive
		2=Indeterminate
	HR Pos	Hormone Receptor Status, pre-treatment	Number
		0=Negative for both ER and PR
		1=Positive if either ER or PR was Positive
		2=Indeterminate if both ER and PR were Indeterminate
	Her2MostPos (replaced Her2CommPos, 4/6/2016)	Her2 Status, pre-treatment, adding in Central Her2 IHC results for missing Community Status	Number
		0=Negative
		1=Positive
		Blank= indeterminate or not done
	HR_HER2_CATEGORY	3-level HR/Her2 category pre-treatment	Number
		1=HR Positive, Her2 Negative
		2=Her2 Positive
		3=Triple Negative
	HR_HER2_STATUS	3-level HR/Her2 status pre-treatment	Text
		HRposHER2neg = HR Positive, Her2 Negative
		HER2pos = Her2 Positive
		TripleNeg =Triple Negative
	BilateralCa	Does the patient have bilateral breast cancer prior to neoadjuvant therapy?	Number
		0=No
		1=Yes
	Laterality	Index Tumor Laterality	Number
		1=Left
		2=Right
	Imaging Data
	MRI LD:	LD spans all disease present (inv & DCIS) even if there is intervening normal tissue, in mm	Number
	Baseline	Timepoint 1= baseline
	1-3d AC	Timepoint 2= 1-3days after start of AC
	InterReg	Timepoint 3= Inter-regimen
	PreSurg	Timepint 4= Pre-Surgery
		Blank=not available
	*Of Note: Clinical Response & Evaluation is to coincide with MRI schedule.
	T1= Pre-Treatment/Baseline
	T2 = Early Treatment Day1, cycle 2
	T3= Inter-Regimen
	T4= Prior to Surgery for Response evaluation form and sample Post-surgery

## Sheet: predictors
SUBJECTID	DataExtractDt	age	race_id	ERpos	PgRpos	HR Pos	Her2MostPos	HR_HER2_CATEGORY	HR_HER2_STATUS	BilateralCa	Laterality	MRI LD Baseline	MRI LD 1-3dAC	MRI LD InterReg	MRI LD PreSurg
1001	2009-09-03	38.73	1	1	0	1	0	1	HRposHER2neg	0	1	88	78	30	14
1002	2009-09-03	37.79	1	1	1	1	0	1	HRposHER2neg	0	2	29	26	66	16
1003	2009-09-03	49.83	1	1	1	1	0	1	HRposHER2neg	0	1	50	64	54	46
1004	2009-09-03	48.28	1	0	0	0	0	3	TripleNeg	0	1	91	90	99	43
1005	2009-09-03	45.8	1	1	1	1	0	1	HRposHER2neg	0	1	98	109	60	42
1007	2009-09-03	46.38	1	1	1	1	0	1	HRposHER2neg	0	1	100	100		54
1008	2009-09-03	64.51	1	1	1	1	0	1	HRposHER2neg	1	2	45	49	47	32
1009	2009-09-03	40.66	4	0	0	0	0	3	TripleNeg	0	1	75	66	57	7
1010	2009-09-03	41.53	1	0	0	0	0	3	TripleNeg	0	1	60	52	20	3
1011	2009-09-03	40.82	4	0	0	0	0	3	TripleNeg	0	2	68	68	56	47
1012	2009-09-03	53.78	3	1	1	1	0	1	HRposHER2neg	0	1	78	84	56	57
1013	2009-09-03	49.36	1	1	1	1	0	1	HRposHER2neg	0	2	71	70	8	5
1015	2009-09-03	42.16	1	1	0	1	1	2	HER2pos	0	1	79	50	11	3
1016	2009-09-03	35.52	1	1	1	1	0	1	HRposHER2neg	0	1	73	60	57	36
1017	2009-09-03	68.31	1	0	0	0	0	3	TripleNeg	0	1	54		27	16
1018	2009-09-03	57.44	1	1	1	1	0	1	HRposHER2neg	0	2	50	37	33	26
1019	2009-09-03	52.24	3	0	0	0	0	3	TripleNeg	0	2	115	68	33	67
1021	2009-09-03	48.43	1	1	1	1	1	2	HER2pos	0	1	63	55	0	0
1022	2009-09-03	51.41	1	1	0	1	0	1	HRposHER2neg	0	1	98	91	76	75
1024	2009-09-03	52.56	1	1	0	1	0	1	HRposHER2neg	0	1	76	76		0
1025	2009-09-03	52.35	1	1	1	1	0	1	HRposHER2neg	0	1	47	45	42	42
1026	2009-09-03	44.41	1	1	0	1	1	2	HER2pos	0	1	32	25	14	0
1027	2009-09-03	38.22	3	0	0	0	0	3	TripleNeg	0	1	40	37	65
1028	2009-09-03	50.95	1	0	0	0	0	3	TripleNeg	0	2	60	110	110	0
1029	2009-09-03	63.63	1	1	1	1	1	2	HER2pos	0	2	46	50	41	39
1030	2009-09-03	52.46	4	0	0	0	1	2	HER2pos	0	2	49	47	42	41
1031	2009-09-03	54.16	1	1	0	1	0	1	HRposHER2neg	0	2	43	38	36	34
1032	2009-09-03	37.58	4	1	1	1	0	1	HRposHER2neg	0	2	60	50	47	52
1033	2009-09-03	59.05	1	1	1	1	0	1	HRposHER2neg	0	1	130	64	64	69
1034	2009-09-03	46.57	1	0	0	0	0	3	TripleNeg	0	1	88	82	0	0
1035	2009-09-03	40.82	1	1	1	1	1	2	HER2pos	0	2	100	90	60	41
1036	2009-09-03	38.27	1	0	0	0	1	2	HER2pos	0	2	101	100		83
1037	2009-09-03	51.14	1	0	0	0	0	3	TripleNeg	0	1	92	84	82	82
1038	2009-09-03	37.81	3	0	0	0	0	3	TripleNeg	0	2	36	36	26	22
1039	2009-09-03	30.99	3	0	0	0	1	2	HER2pos	0	2	20	20	17	12
1040	2009-09-03	56.46	1	0	0	0	0	3	TripleNeg	0	2	69	64		50
1041	2009-09-03	46.64	1	1	1	1	1	2	HER2pos	0	1	90	86	86	53
1042	2009-09-03	58.07	1	1	1	1	0	1	HRposHER2neg	0	2	93	19	76	40
1043	2009-09-03	38.88	1	0	1	1	1	2	HER2pos	0	2	138	146	141	39
1044	2009-09-03	58.84	3	0	0	0	0	3	TripleNeg	0	2	154			129
1045	2009-09-03	49.58	3	0	0	0	0	3	TripleNeg	0	1	120	42	96	30
1046	2009-09-03	42.79	1	1	1	1	0	1	HRposHER2neg	0	1	44	27		27
1047	2009-09-03	26.69	1	1	0	1	0	1	HRposHER2neg	1	2	73	80	70	25
1048	2009-09-03	52.32	1	1	1	1	0	1	HRposHER2neg	0	2	120	91	85	45
1049	2009-09-03	50.43	1	0	0	0	0	3	TripleNeg	0	1	127	111	90	81
1050	2009-09-03	63.17	1	0	0	0	0	3	TripleNeg	0	2	41	34	22	0
1051	2009-09-03	48.8	1	1	1	1	0	1	HRposHER2neg	0	2	102		87	79
1053	2009-09-03	62.4	1	1	1	1	0	1	HRposHER2neg	0	2	27	36		30
1054	2009-09-03	42.76	3	0	0	0	0	3	TripleNeg	0	2	97	106	103	84
1055	2009-09-03	52.82	1	1	1	1	0	1	HRposHER2neg	0	2	50	50	50	37
1056	2009-09-03	35.37	1	0	0	0	1	2	HER2pos	0	1	108	108	105	92
1057	2009-09-03	44.24	1	0	0	0	0	3	TripleNeg	0	2	105	101	87	0
1058	2009-09-03	54.72	1	0	0	0	0	3	TripleNeg	0	2	38	23	6	15
1059	2009-09-03	54.81	1	1	1	1	0	1	HRposHER2neg	0	2	20	13	17
1060	2009-09-03	67.18	3	1	1	1	0	1	HRposHER2neg	0	2	72	66	45	35
1061	2009-09-03	54.19	1	0	0	0	1	2	HER2pos	0	2	60	57	18	20
1062	2009-09-03	34.61	1	1	1	1	0	1	HRposHER2neg	0	2	77	85	100	98
1063	2009-09-03	52.17	1	1	0	1	1	2	HER2pos	0	2	100	86	60	82
1064	2009-09-03	60.11	1	0	0	0	0	3	TripleNeg	0	2	70	67	47	30
1065	2009-09-03	55.22	3	1	1	1	1	2	HER2pos	0	2	41	50	40	25
1066	2009-09-03	57.42	1	0	0	0	0	3	TripleNeg	0	2	33	29	30	30
1067	2009-09-03	58.43	1	0	0	0	0	3	TripleNeg	0	2	77	60	0
1068	2009-09-03	53.22	1	1	1	1	0	1	HRposHER2neg	0	1	51	54	54
1069	2009-09-03	57.18	1	1	1	1	0	1	HRposHER2neg	0	1	31	26	22	24
1070	2009-09-03	36.78	0	1	0	1	0	1	HRposHER2neg	0	2	56	50	21	19
1071	2009-09-03	38.53	3	1	1	1	0	1	HRposHER2neg	0	1	126	130	139	19
1072	2009-09-03	55.86	1	0	0	0	0	3	TripleNeg	0	1	64		60	53
1073	2009-09-03	49.24	1	0	0	0	1	2	HER2pos	0	1	75	72	72	68
1074	2009-09-03	36.51	1	1	0	1	0	1	HRposHER2neg	0	2	153	139	114	5
1075	2009-09-03	33.47	1	0	0	0	0	3	TripleNeg	0	2	54	27	6	0
1077	2009-09-03	41.65	1	1	1	1	1	2	HER2pos	0	1	51	39	16	15
1078	2009-09-03	31.33	5	1	1	1	0	1	HRposHER2neg	0	1	86	88	88	86
1081	2009-09-03	64.09	50	0	1	1	0	1	HRposHER2neg	0	2	56	47		38
1082	2009-09-03	46.58	1	1	1	1	1	2	HER2pos	0	1	87	87	50	45
1083	2009-09-03	51.89	1	1	0	1	1	2	HER2pos	0	1	90	88	62	0
1084	2009-09-03	34.53	1	1	0	1	1	2	HER2pos	0	1	111	120	31	24
1085	2009-09-03	43.93	1	1	1	1	0	1	HRposHER2neg	0	1	90	63	25	29
1086	2009-09-03	41.51	3	1	1	1	1	2	HER2pos	0	1	69	66	37	25
1087	2009-09-03	43.01	1	0	0	0	1	2	HER2pos	0	2	58	42		0
1088	2009-09-03	53.05	1	1	1	1	0	1	HRposHER2neg	0	1	77	87	43	0
1089	2009-09-03	60.95	3	1	1	1	0	1	HRposHER2neg	0	2	90	89	60	60
1090	2009-09-03	51.54	1	1	1	1	1	2	HER2pos	0	1	64	62	48	52
1091	2009-09-03	54.64	4	0	0	0	1	2	HER2pos	0	1	70	62	54	53
1092	2009-09-03	44.13	1	1	1	1	0	1	HRposHER2neg	0	2	82	88	43	0
1093	2009-09-03	55.46	1	0	0	0	1	2	HER2pos	0	2
1094	2009-09-03	49.95	1	1	1	1	0	1	HRposHER2neg	0	2	91		61	55
1095	2009-09-03	43.57	1	1	1	1	0	1	HRposHER2neg	0	2	76	67	56	54
1096	2009-09-03	42.99	1	0	0	0	1	2	HER2pos	0	2	44	36	27	1
1097	2009-09-03	44.5	1	0	0	0	0	3	TripleNeg	0	1	70	34	11	8
1098	2009-09-03	62.29	1	1	0	1	1	2	HER2pos	0	2	60	52	32	0
1099	2009-09-03	50.35	1	0	0	0	0	3	TripleNeg	0	1	69	52	31	6
1100	2009-09-03	63.32	1	1	0	1	0	1	HRposHER2neg	0	1	36	31	20	15
1101	2009-09-03	42.84	3	0	0	0	1	2	HER2pos	0	2	89	38	91	80
1102	2009-09-03	57.46	3	1	0	1	1	2	HER2pos	0	2	113	126	121	110
1103	2009-09-03	50.15	1	0	0	0	1	2	HER2pos	0	1	100	100	26	17
1104	2009-09-03	51.18	3	0	0	0	1	2	HER2pos	0	2	52	48	24
1106	2009-09-03	50.41	0	1	1	1	0	1	HRposHER2neg	0	2	60	56	56	41
1107	2009-09-03	58.37	1	1	1	1	0	1	HRposHER2neg	0	1	24	22	20	20
1109	2009-09-03	52.53	1	1	0	1	1	2	HER2pos	0	1	28	23	16	20
1110	2009-09-03	56.94	1	1	1	1	0	1	HRposHER2neg	0	2	36	36	21	13
1111	2009-09-03	50.59	1	1	1	1	0	1	HRposHER2neg	0	2	78	79	77	78
1112	2009-09-03	46.06	1	0	0	0	1	2	HER2pos	0	1	71	78	58	5
1113	2009-09-03	53.49	1	1	1	1	0	1	HRposHER2neg	0	1	25	25	24	0
1114	2009-09-03	44.82	3	1	1	1	0	1	HRposHER2neg	0	2	60	50	45	45
1115	2009-09-03	51.84	1	1	1	1	1	2	HER2pos	0	2	184	145	95	0
1116	2009-09-03	34.57	1	1	1	1	0	1	HRposHER2neg	0	1	26	30	7	42
1117	2009-09-03	49.01	3	1	1	1	0	1	HRposHER2neg	0	2	68	65	38	20
1118	2009-09-03	39.23	1	1	1	1	1	2	HER2pos	0	1	36	45	50	0
1120	2009-09-03	41.09	3	1	1	1	0	1	HRposHER2neg	0	2	74	48	39
1121	2009-09-03	41.51	1	0	0	0	0	3	TripleNeg	0	2	31	23	17	0
1122	2009-09-03	59.7	1	0	0	0	1	2	HER2pos	0	1	65	53	56	25
1123	2009-09-03	61.86	1	1	1	1	0	1	HRposHER2neg	0	1	85	61	60	48
1124	2009-09-03	47.6	1	0	0	0	1	2	HER2pos	0	1	100	95	95	82
1125	2009-09-03	44.85	50	1	1	1	0	1	HRposHER2neg	0	1	85	78	80	55
1126	2009-09-03	62.95	1	0	0	0	0	3	TripleNeg	0	2	105	92		70
1127	2009-09-03	47.61	4	1	1	1	0	1	HRposHER2neg	0	2	53	62	52	36
1128	2009-09-03	33.18	1	1	0	1	1	2	HER2pos	0	2	23	22	15	12
1129	2009-09-03	52.45	3	0	0	0	1	2	HER2pos	0	1	80	60	50	0
1130	2009-09-03	39.08	1	1	0	1	0	1	HRposHER2neg	0	1	22	9	9	0
1132	2009-09-03	51.42	1	1	1	1	0	1	HRposHER2neg	0	1	65	64	60	52
1134	2009-09-03	43.06	1	1	1	1	0	1	HRposHER2neg	0	1	38	41	21	15
1135	2009-09-03	58.89	1	0	0	0	0	3	TripleNeg	0	2	28	28	21	11
1136	2009-09-03	60.03	3	0	0	0	0	3	TripleNeg	0	2	82	70	28	44
1137	2009-09-03	29.38	1	1	1	1	1	2	HER2pos	0	2	92	90	34	25
1138	2009-09-03	35.13	3	1	0	1	0	1	HRposHER2neg	0	2	63	41	45	39
1139	2009-09-03	46.26	1	0	0	0	0	3	TripleNeg	0	2	113	113	6	0
1140	2009-09-03	35.12	1	1	0	1	0	1	HRposHER2neg	0	1	118	37		0
1141	2009-09-03	49.15	3	0	0	0	1	2	HER2pos	0	2	90	81	67	47
1142	2009-09-03	28.76	1	0	1	1				0	1	84	79	120	101
1143	2009-09-03	55.35	1	1	1	1	0	1	HRposHER2neg	0	2	92	89	77
1144	2009-09-03	56.28	1	0	0	0				0	1	47	46	26	18
1145	2009-09-03	39.37	3	0	0	0	1	2	HER2pos	0	1	40	17		0
1146	2009-09-03	50.15	1	1	1	1	0	1	HRposHER2neg	0	1	72	59	48	30
1147	2009-09-03	59.3	1	0	0	0	0	3	TripleNeg	0	1	63	42	22	9
1148	2009-09-03	50.81	1	0	0	0	1	2	HER2pos	0	2	47	39	35	0
1149	2009-09-03	59.18	1	0	0	0	0	3	TripleNeg	0	1	95	45	58	22
1150	2009-09-03	51.49	1	1	1	1	0	1	HRposHER2neg	0	2	76	74	63	61
1151	2009-09-03	50.15	3	1	0	1	1	2	HER2pos	1	2	165	156	113	37
1152	2009-09-03	51.29	1	1	1	1	1	2	HER2pos	0	1	70	66	57	34
1154	2009-09-03	65.45	1	1	1	1	0	1	HRposHER2neg	0	1	42	34	28	19
1155	2009-09-03	42.65	1	0	0	0	0	3	TripleNeg	0	1	87	71	79	61
1156	2009-09-03	65.39	1	0	0	0	1	2	HER2pos	0	2	70	66	54	0
1157	2009-09-03	41.39	1	0	0	0	1	2	HER2pos	0	2	61	63	33	33
1158	2009-09-03	61.79	1	1	1	1	0	1	HRposHER2neg	0	2	28	19	11	4
1159	2009-09-03	55.95	3							0	2	65	54	54	54
1160	2009-09-03	55.65	1	0	0	0	0	3	TripleNeg	0	2	77	72		38
1161	2009-09-03	56.83	1	0	0	0	1	2	HER2pos	0	1	81	63	18	0
1162	2009-09-03	56.44	3	0	0	0	1	2	HER2pos	0	1	101	86	69	15
1163	2009-09-03	38.85	1	0	0	0	0	3	TripleNeg	0	1	33	41	11	0
1164	2009-09-03	60.11	1	1	1	1	0	1	HRposHER2neg	0	1	35	31	31	10
1165	2009-09-03	39.66	1	0	0	0	0	3	TripleNeg	0	1	88	75	70	7
1166	2009-09-03	54.43	1	1	1	1	0	1	HRposHER2neg	0	1	58	62	0	0
1167	2009-09-03	50.63	1	1	1	1	1	2	HER2pos	0	2	102	96	17	7
1168	2009-09-03	44.59	1	0	0	0	0	3	TripleNeg	0	1	36	36	24	39
1169	2009-09-03	44.15	1	0	0	0	0	3	TripleNeg	0	1	82	82	70	42
1170	2009-09-03	44.35	1	1	1	1	0	1	HRposHER2neg	0	1	50	60	83	75
1171	2009-09-03	50.98	1	0	0	0	1	2	HER2pos	0	2	48	34	31	16
1172	2009-09-03	44.59	1	0	0	0	0	3	TripleNeg	0	1	41	40	22	10
1173	2009-09-03	43.96	3							0	1	21		0	0
1174	2009-09-03	49.1	1	1	1	1	0	1	HRposHER2neg	0	1	83	83	75	75
1175	2009-09-03	64.33	1	1	1	1	0	1	HRposHER2neg	0	2	68	65	60	56
1176	2009-09-03	47.58	1	0	0	0	1	2	HER2pos	0	1	43	38
1177	2009-09-03	40.79	1	0	0	0	1	2	HER2pos	0	2	57	11	0	0
1179	2009-09-03	49.61	1	0	0	0	0	3	TripleNeg	0	1	61	59	55	23
1180	2009-09-03	31.45	1	1	1	1	0	1	HRposHER2neg	0	1	47	16	40	4
1181	2009-09-03	34.71	1	1	1	1	0	1	HRposHER2neg	0	2	114	118	77	76
1182	2009-09-03	42.24	1	0	0	0	1	2	HER2pos	0	2	48	37	4	21
1183	2009-09-03	53.78	1	1	1	1	0	1	HRposHER2neg	0	2	96	96	60	56
1184	2009-09-03	49.1	1	0	0	0	0	3	TripleNeg	0	1	40	28	13	5
1185	2009-09-03	49.79	1	1	1	1	0	1	HRposHER2neg	0	2	71	51	19	0
1187	2009-09-03	47.06	3	0	0	0	0	3	TripleNeg	0	1	70	59	68	40
1188	2009-09-03	38.26	3	0	0	0	0	3	TripleNeg	0	1	20	18	12	10
1189	2009-09-03	68.82	4	0	0	0	1	2	HER2pos	0	2	33	26	0	0
1191	2009-09-03	45.88	1	1	1	1	0	1	HRposHER2neg	0	2	37	36	26	9
1192	2009-09-03	31.26	3	0	0	0				0	1	25		0	0
1193	2009-09-03	59.6	1	1	1	1	0	1	HRposHER2neg	0	1	37	38	28	29
1194	2009-09-03	33.83	1	1	1	1	0	1	HRposHER2neg	0	1	59	59	55	28
1196	2009-09-03	35.44	1	1	1	1	1	2	HER2pos	0	2	64	47	37	31
1197	2009-09-03	44.73	1	0	1	1	0	1	HRposHER2neg	0	1	158	145	123	126
1198	2009-09-03	59.54	3	1	0	1	0	1	HRposHER2neg	0	1	44	45	45	37
1199	2009-09-03	37.68	1	0	0	0	0	3	TripleNeg	0	2	78	70	65	65
1200	2009-09-03	43.79	1	1	1	1	0	1	HRposHER2neg	0	2	53	60	62	17
1201	2009-09-03	50.12	1	1	1	1	0	1	HRposHER2neg	0	1	78	73	53	60
1202	2009-09-03	53.45	1	1	0	1	0	1	HRposHER2neg	0	2	80	75	35	0
1203	2009-09-03	42.34	1	1	1	1	0	1	HRposHER2neg	0	2	105	99	82	87
1204	2009-09-03	39.27	1	0	0	0	0	3	TripleNeg	0	2	45	32	24	18
1205	2009-09-03	42.56	3	1	1	1	0	1	HRposHER2neg	0	1	75	70	47	35
1206	2009-09-03	43.03	1	1	1	1	0	1	HRposHER2neg	0	2	78	78	35	26
1207	2009-09-03	36.27	1	0	0	0	0	3	TripleNeg	0	2	32	22	26	0
1208	2009-09-03	42.07	1	0	0	0	0	3	TripleNeg	0	2	166	119		0
1209	2009-09-03	43.44	1	1	0	1	0	1	HRposHER2neg	0	2	28	24	24	11
1210	2009-09-03	40.58	1	1	1	1	0	1	HRposHER2neg	0	2	83	66	37	10
1211	2009-09-03	48.11	1	1	1	1	0	1	HRposHER2neg	0	2	57	54	45	0
1212	2009-09-03	52.13	3	0	0	0	1	2	HER2pos	0	2	87	85	60
1213	2009-09-03	38.05	4	1	1	1	1	2	HER2pos	0	1	37	34	31	0
1214	2009-09-03	47.02	3	1	1	1	1	2	HER2pos	0	2	84	47	42	38
1215	2009-09-03	49.2	1	1	1	1	1	2	HER2pos	1	1
1216	2009-09-03	34.43	1	0	0	0	0	3	TripleNeg	0	2	55	45	44	0
1217	2009-09-03	50.09	1	1	1	1	0	1	HRposHER2neg	0	2	25	24	16	0
1218	2009-09-03	47.82	3	0	0	0	0	3	TripleNeg	0	1	113	94	44	0
1219	2009-09-03	45.98	1	1	1	1	0	1	HRposHER2neg	0	1	53	49	40
1220	2009-09-03	43.12	1	0	0	0	0	3	TripleNeg	0	2	79	72	17	0
1221	2009-09-03	52.54	1	1	0	1	1	2	HER2pos	0	1	117	100	114	114
1222	2009-09-03	55.52	1	0	0	0	1	2	HER2pos	0	1	56	61	67	0
1223	2009-09-03	59.82	1	1	1	1	0	1	HRposHER2neg	0	2	27	20	15	14
1224	2009-09-03	61.13	3	1	0	1	1	2	HER2pos	0	1	24	26	19	0
1225	2009-09-03	47.84	1	1	1	1	0	1	HRposHER2neg	0	2	89	86	22	12
1226	2009-09-03	42.08	1	1	1	1	0	1	HRposHER2neg	0	1	49	43	41	28
1227	2009-09-03	42.46	1	0	0	0	0	3	TripleNeg	0	2	49	57		0
1228	2009-09-03	53.25	3	0	0	0	1	2	HER2pos	0	1	120	117	6	5
1229	2009-09-03	50.79	1	0	0	0	0	3	TripleNeg	0	1	56	43	21	4
1230	2009-09-03	53.45	3	0	1	1	0	1	HRposHER2neg	0	1	60	61	72	60
1231	2009-09-03	45.5	1	1	1	1	0	1	HRposHER2neg	0	1	81		64	56
1232	2009-09-03	49.97	1	1	1	1	0	1	HRposHER2neg	0	1	89	76	48	24
1233	2009-09-03	27.85	3	1	0	1	0	1	HRposHER2neg	0	2	26	18	11	3
1234	2009-09-03	38.1	1	1	1	1	1	2	HER2pos	0	2	19	16	12	0
1235	2009-09-03	64.06	1	0	0	0	1	2	HER2pos	0	2	52	50	28	0
1236	2009-09-03	38.61	3	0	1	1	0	1	HRposHER2neg	0	2	51	52	35	23
1237	2009-09-03	46.46	1	1	1	1	1	2	HER2pos	0	2	60	60	37	36
1238	2009-09-03	59.05	3	1	1	1	1	2	HER2pos	0	2	48
1239	2009-09-03	48.57	4	1	1	1	0	1	HRposHER2neg	0	1	74	63	12	10

## Sheet: outcomes
SUBJECTID	DataExtractDt	sstat	survDtD2 (tx)	RFS	rfs_ind	PCR	RCBClass
1001	2009-09-03	8	1264	751	1	0	2
1002	2009-09-03	8	1155	1043	1	0	3
1003	2009-09-03	7	2387	2387	0	0	3
1004	2009-09-03	7	2436	2436	0	0
1005	2009-09-03	7	2220	2520	0	0
1007	2009-09-03	7	2468	2449	1	0	2
1008	2009-09-03	7	2341	2341	0	0	1
1009	2009-09-03	7	2355	2355	0	0	2
1010	2009-09-03	7	2151	2151	0	1	0
1011	2009-09-03	7	2340	2340	0	1	0
1012	2009-09-03	7	2425	2425	1	0	2
1013	2009-09-03	7	2383	2383	0	0	3
1015	2009-09-03	7	2039	2039	0	1	0
1016	2009-09-03	7	2359	759	1	0	2
1017	2009-09-03	8	916	916	1	0	3
1018	2009-09-03	7	2266	2266	0	0
1019	2009-09-03	7	2200	2370	0	0	2
1021	2009-09-03	7	2059	639	1	1	0
1022	2009-09-03	7	1924	1924	0	0	2
1024	2009-09-03	7	2321	1242	1	0	2
1025	2009-09-03	8	718	718	1
1026	2009-09-03	7	2158	2213	0	1	0
1027	2009-09-03	7	1996	1058	1	0	2
1028	2009-09-03	8	284	273	1	0
1029	2009-09-03	7	2023	2413	0	0	2
1030	2009-09-03	7	2209	2209	0	1	0
1031	2009-09-03	7	2117	1555	1	0
1032	2009-09-03	9	1384	1384	0	0	2
1033	2009-09-03	7	1942	1942	0	0	2
1034	2009-09-03	8	555	410	1	0	3
1035	2009-09-03	7	2240	729	1
1036	2009-09-03	8	1049	391	1	0	1
1037	2009-09-03	7	1806	1806	0	0	2
1038	2009-09-03	7	1843	1843	0	0	1
1039	2009-09-03	7	2030	2030	0	1	0
1040	2009-09-03	8	455	413	1	0	3
1041	2009-09-03	8	1679	1679	1	0	3
1042	2009-09-03	7	1928	2033	0	0	2
1043	2009-09-03	8	745	224	1	0	2
1044	2009-09-03	8	441	225	1	0	3
1045	2009-09-03	8	536	475	1	1	0
1046	2009-09-03	7	1992	1992	0	0	2
1047	2009-09-03	7	1799	2240	0	0	2
1048	2009-09-03	7	1907	1907	0	0	3
1049	2009-09-03	8	344	179	1	0	3
1050	2009-09-03	8	663	663	1	0	2
1051	2009-09-03	9	912	912	0	1	0
1053	2009-09-03	7	1978	1978	0	0	1
1054	2009-09-03	8	615	303	1	0	3
1055	2009-09-03	7	1738	1738	0	0	3
1056	2009-09-03	8	210	197	1	0	2
1057	2009-09-03	8	314	179	1	0	2
1058	2009-09-03	7	1655	1655	0	1	0
1059	2009-09-03	7	1775	1775	0	0	2
1060	2009-09-03	7	1622	1622	0	0	1
1061	2009-09-03	8	658	524	1	0	2
1062	2009-09-03	8	869	216	1	0	2
1063	2009-09-03	7	1862	1862	0	0	1
1064	2009-09-03	7	2063	369	1
1065	2009-09-03	7	1273	1273	0	0	3
1066	2009-09-03	7	1670	1670	0	0	2
1067	2009-09-03	8	1044	469	1
1068	2009-09-03	7	1876	1876	0	0	2
1069	2009-09-03	7	1947	1947	0	0	2
1070	2009-09-03	7	1596	1596	0	1	0
1071	2009-09-03	7	1720	1720	0	0	2
1072	2009-09-03	7	1841	1841	0	0	2
1073	2009-09-03	7	1725	1725	0	1	0
1074	2009-09-03	7	1981	1981	0	0	2
1075	2009-09-03	7	1891	1891	0	1	0
1077	2009-09-03	7	1926	1926	0	1	0
1078	2009-09-03	7	1939	1939	0	1	0
1081	2009-09-03	7	1982	1982	0	0	3
1082	2009-09-03	7	1812	1812	0	0	2
1083	2009-09-03	7	1560	1560	0	0	2
1084	2009-09-03	7	1766	1766	0	0	2
1085	2009-09-03	7	1895	1895	0	0	1
1086	2009-09-03	7	1643	1643	0	0	2
1087	2009-09-03	7	1513	1513	0	1	0
1088	2009-09-03	7	1967	1967	0	1	0
1089	2009-09-03	7	1485	1485	0	0	2
1090	2009-09-03	7	1646	843	1	1	0
1091	2009-09-03	8	1384	1154	1	0	2
1092	2009-09-03	7	1784	1959	0	0	1
1093	2009-09-03	7	1928	1928	0	0	1
1094	2009-09-03	7	1793	1793	0	0	3
1095	2009-09-03	7	1802	1802	0	0	3
1096	2009-09-03	8	1125	873	1	0	2
1097	2009-09-03	7	1785	1974	0	0	2
1098	2009-09-03	8	1395	1095	1	1	0
1099	2009-09-03	7	1769	1967	0	1	0
1100	2009-09-03	7	1906	1906	0	0	2
1101	2009-09-03	8	944	483	1	0	3
1102	2009-09-03	8	317	298	1	0	3
1103	2009-09-03	7	1886	1886	0	1	0
1104	2009-09-03	7	1472	1472	0	1	0
1106	2009-09-03	8	1176	677	1	0	2
1107	2009-09-03	7	1420	1420	0	0	2
1109	2009-09-03	7	1349	1349	0	0	2
1110	2009-09-03	7	1652	1652	0	0	2
1111	2009-09-03	7	1808	1808	0	0	3
1112	2009-09-03	7	1510	1510	0	1	0
1113	2009-09-03	7	1432	1432	0	0	1
1114	2009-09-03	7	1466	1756	0	0	2
1115	2009-09-03	7	1802	1802	0	1	0
1116	2009-09-03	7	1427	1427	0	0	2
1117	2009-09-03	7	1834	1834	0	0	2
1118	2009-09-03	7	1516	1516	0	1	0
1120	2009-09-03	9	530	530	0
1121	2009-09-03	7	1498	1498	0	1	0
1122	2009-09-03	7	1481	1481	0	0	2
1123	2009-09-03	7	1415	1415	0	0	3
1124	2009-09-03	7	1567	805	1	0	2
1125	2009-09-03	7	1615	1615	0	1	0
1126	2009-09-03	7	1720	1720	0	1	0
1127	2009-09-03	9	571	571	0	0	3
1128	2009-09-03	7	1684	1887	0	0	1
1129	2009-09-03	8	612	499	1	1	0
1130	2009-09-03	7	1375	1375	0	1	0
1132	2009-09-03	7	1719	1719	0	0	3
1134	2009-09-03	7	1599	1816	0	0	3
1135	2009-09-03	7	1596	1596	0	0	3
1136	2009-09-03	8	491	360	1	0	3
1137	2009-09-03	7	1708	1393	1	0	1
1138	2009-09-03	7	1329	1329	0	1	0
1139	2009-09-03	7	1679	1679	0	1	0
1140	2009-09-03	7	1790	1204	1	0	2
1141	2009-09-03	7	1662	1662	0	0	2
1142	2009-09-03	8	1011	718	1	0	3
1143	2009-09-03	7	1576	862	1	0
1144	2009-09-03	7	1261	1261	0	1	0
1145	2009-09-03	7	371	371	0	1	0
1146	2009-09-03	7	283	283	0	0	3
1147	2009-09-03	7	1568	903	1	0	2
1148	2009-09-03	7	1646	1646	0	1	0
1149	2009-09-03	8	1534	1534	1	0	3
1150	2009-09-03	7	1617	1617	0	0	2
1151	2009-09-03	7	1544	1544	0	0	2
1152	2009-09-03	7	1287	981	1	0	2
1154	2009-09-03	7	1190	1190	0	0	3
1155	2009-09-03	7	1615	1615	0	1	0
1156	2009-09-03	8	704	384	1	1	0
1157	2009-09-03	7	1521	1521	0	0	1
1158	2009-09-03	7	1581	1581	0	0	2
1159	2009-09-03	8	574	428	1	0	3
1160	2009-09-03	7	1595	1595	0	0
1161	2009-09-03	7	1190	1190	0	0	1
1162	2009-09-03	7	1470	1470	0	0	1
1163	2009-09-03	7	1280	1280	0	1	0
1164	2009-09-03	7	1624	1624	0	0	2
1165	2009-09-03	7	1330	1330	0	0	2
1166	2009-09-03	7	1224	1224	0	0	2
1167	2009-09-03	7	1481	1289	1	0
1168	2009-09-03	8	345	308	1	0	2
1169	2009-09-03	8	756	315	1	0	3
1170	2009-09-03	7	1190	1190	0	0	3
1171	2009-09-03	7	1564	1564	0	1	0
1172	2009-09-03	7	326	326	0	0	2
1173	2009-09-03	7	1379	1379	0	0	2
1174	2009-09-03	8	494	371	1	0	3
1175	2009-09-03	7	1344	1344	0	0	2
1176	2009-09-03	7	855	855	0	1	0
1177	2009-09-03	7	1518	1518	0	1	0
1179	2009-09-03	7	1456	1456	0	0	2
1180	2009-09-03	7	1293	1002	1	0	2
1181	2009-09-03	7	1357	1542	0	0	2
1182	2009-09-03	7	1295	1295	0	1
1183	2009-09-03	7	1456	1456	0	0	2
1184	2009-09-03	7	929	929	0	1
1185	2009-09-03	7	1322	1322	0	0	3
1187	2009-09-03	7	1454	1454	0	0	2
1188	2009-09-03	7	1318	1318	0	0	2
1189	2009-09-03	7	1314	1503	0	1	0
1191	2009-09-03	7	1238	1238	0	0	2
1192	2009-09-03	7	1311	1311	0	1	0
1193	2009-09-03	7	1425	1425	0	0	3
1194	2009-09-03	8	810	636	1	0	3
1196	2009-09-03	7	1000	1000	0	0	1
1197	2009-09-03	7	1050	1050	0	0	2
1198	2009-09-03	7	1126	1126	0	0	2
1199	2009-09-03	8	476	274	1	0	3
1200	2009-09-03	7	1325	1111	1	0	3
1201	2009-09-03	7	1507	1507	0	0	2
1202	2009-09-03	7	1441	1441	0	1	0
1203	2009-09-03	7	1371	1303	1	0
1204	2009-09-03	7	1307	1307	0	0	1
1205	2009-09-03	9	185	185	0
1206	2009-09-03	8	481	481	1	0	2
1207	2009-09-03	7	1357	1357	0	1	0
1208	2009-09-03	7	1309	1309	0	1	0
1209	2009-09-03	7	970	970	0	0	2
1210	2009-09-03	7	1256	1438	0	0	2
1211	2009-09-03	7	1159	1159	0	0	2
1212	2009-09-03	7	953	953	0	1	0
1213	2009-09-03	7	1113	1113	0	0
1214	2009-09-03	7	1335	1335	0	1	0
1215	2009-09-03	7	836	478	1	1	0
1216	2009-09-03	7	1302	644	1	1	0
1217	2009-09-03	7	1213	1213	0	0
1218	2009-09-03	7	1379	1379	0	0	2
1219	2009-09-03	7	1140	1183	0	0	2
1220	2009-09-03	7	1227	1227	0	1	0
1221	2009-09-03	7	1280	644	1	0	3
1222	2009-09-03	7	1148	1148	0	0	2
1223	2009-09-03	7	1303	1303	0	0	2
1224	2009-09-03	7	1048	1048	0	0	2
1225	2009-09-03	7	1115	1332	0	0	2
1226	2009-09-03	7	1272	1272	0	0	2
1227	2009-09-03	7	1234	1234	0	1	0
1228	2009-09-03	7	1251	1251	0	1	0
1229	2009-09-03	7	1117	1117	0	1	0
1230	2009-09-03	8	187	180	1	0	3
1231	2009-09-03	7	1251	1251	0	0	2
1232	2009-09-03	7	1197	1197	0	0	2
1233	2009-09-03	7	1076	1076	0	0	2
1234	2009-09-03	7	694	694	0	1	0
1235	2009-09-03	7	1026	1026	0	1	0
1236	2009-09-03	8	832	510	1	0	3
1237	2009-09-03	7	1031	1031	0	0	2
1238	2009-09-03	7	1248	1248	0	0
1239	2009-09-03	7	1155	1155	0	0	1

## Sheet: Outcome Data Dictionary
	I-SPY TRIAL:
	Data Dictionary for TCIA Shared Outcome Variables, July 14, 2015
	Data sheet is locked to protect from accidental changes. PW= UCSF6657
	Subset of: Data Dictionary for Final, Verified Integrated Data File, March 1, 2011
	UPDATES	April 7, 2016, Changed "ISPY ID" header to "SUBJECTID" for consistancy with training data set in BMMR
	Variable Name	Variable Description	Format
	SUBJECTID	I-SPY ID de-identifies a patient’s CALGB and ACRIN ID	Integer
			1001-1239
	DataExtractDt	Date clinical data was downloaded from the CALGB database	Date format
			mm/dd/yyyy
	Sstat	Survival Status	Number
		7=Alive
		8= Dead
		9=Lost
	SurvDtD	Survival date (time from study entry to death or last follow-up; time unit is days	Number
	RFS	Recurrence-free survival time – time from neoadjuvant chemotherapy start date until earliest: local or distant progression or death (time unit is days)	Number
	RFS_ind	Recurrence-free survival indicator 1=event (local or distant progression or death)	Number
		0=censor at last follow-up
	pCR	Pathologic Complete Response, post-neoadjuvant (no residual invasive disease in breast or lymph nodes; presence of only in situ disease are considered disease free):	Number
		0= No (did not achieve pCR)
		1= Yes
		Blank= no surgery
	RCBClass	Residual Cancer Burden class:	Number
		0= 0, RCB index 0
		1= I, RCB index less than or equal to 1.36
		2= II, RCB index greater than 1.36 or equal to 3.28
		3= III, RCB index greater than 3.28
		Blank= unavailable or no surgery
