# Supplementary material for: Data-Driven Discovery of Mathematical and Physical Relations in Oncology Data Using Human-Understandable Machine Learning
Source: Front Artif Intell. 2021 Nov 25;4:713690. doi: 10.3389/frai.2021.713690 (PMC8655230; doi:10.3389/frai.2021.713690)
Supplement: Supplementary file 1 [file DataSheet1.ZIP › codebase/math-comp-ml/datasets/7/ispy1_patient_tumor_size.csv]

SUBJECTID	MRI_LD_Baseline	MRI_LD_1_3dAC	MRI_LD_Int_Reg	MRI_LD_PreSurg
1003	50.0	64.0	54.0	46.0
1008	45.0	49.0	47.0	32.0
1009	75.0	66.0	57.0	7.0
1010	60.0	52.0	20.0	3.0
1011	68.0	68.0	56.0	47.0
1012	78.0	84.0	56.0	57.0
1013	71.0	70.0	8.0	5.0
1015	79.0	50.0	11.0	3.0
1016	73.0	60.0	57.0	36.0
1019	115.0	68.0	33.0	67.0
1021	63.0	55.0	0.0	0.0
1022	98.0	91.0	76.0	75.0
1026	32.0	25.0	14.0	0.0
1029	46.0	50.0	41.0	39.0
1030	49.0	47.0	42.0	41.0
1033	130.0	64.0	64.0	69.0
1037	92.0	84.0	82.0	82.0
1038	36.0	36.0	26.0	22.0
1039	20.0	20.0	17.0	12.0
1042	93.0	19.0	76.0	40.0
1047	73.0	80.0	70.0	25.0
1048	120.0	91.0	85.0	45.0
1055	50.0	50.0	50.0	37.0
1058	38.0	23.0	6.0	15.0
1060	72.0	66.0	45.0	35.0
1063	100.0	86.0	60.0	82.0
1065	41.0	50.0	40.0	25.0
1066	33.0	29.0	30.0	30.0
1069	31.0	26.0	22.0	24.0
1070	56.0	50.0	21.0	19.0
1071	126.0	130.0	139.0	19.0
1073	75.0	72.0	72.0	68.0
1074	153.0	139.0	114.0	5.0
1075	54.0	27.0	6.0	0.0
1077	51.0	39.0	16.0	15.0
1078	86.0	88.0	88.0	86.0
1082	87.0	87.0	50.0	45.0
1083	90.0	88.0	62.0	0.0
1084	111.0	120.0	31.0	24.0
1085	90.0	63.0	25.0	29.0
1086	69.0	66.0	37.0	25.0
1088	77.0	87.0	43.0	0.0
1089	90.0	89.0	60.0	60.0
1090	64.0	62.0	48.0	52.0
1092	82.0	88.0	43.0	0.0
1095	76.0	67.0	56.0	54.0
1097	70.0	34.0	11.0	8.0
1099	69.0	52.0	31.0	6.0
1100	36.0	31.0	20.0	15.0
1103	100.0	100.0	26.0	17.0
1107	24.0	22.0	20.0	20.0
1109	28.0	23.0	16.0	20.0
1110	36.0	36.0	21.0	13.0
1111	78.0	79.0	77.0	78.0
1112	71.0	78.0	58.0	5.0
1113	25.0	25.0	24.0	0.0
1114	60.0	50.0	45.0	45.0
1115	184.0	145.0	95.0	0.0
1116	26.0	30.0	7.0	42.0
1117	68.0	65.0	38.0	20.0
1118	36.0	45.0	50.0	0.0
1121	31.0	23.0	17.0	0.0
1122	65.0	53.0	56.0	25.0
1123	85.0	61.0	60.0	48.0
1124	100.0	95.0	95.0	82.0
1125	85.0	78.0	80.0	55.0
1128	23.0	22.0	15.0	12.0
1130	22.0	9.0	9.0	0.0
1132	65.0	64.0	60.0	52.0
1134	38.0	41.0	21.0	15.0
1135	28.0	28.0	21.0	11.0
1137	92.0	90.0	34.0	25.0
1138	63.0	41.0	45.0	39.0
1139	113.0	113.0	6.0	0.0
1141	90.0	81.0	67.0	47.0
1144	47.0	46.0	26.0	18.0
1146	72.0	59.0	48.0	30.0
1147	63.0	42.0	22.0	9.0
1148	47.0	39.0	35.0	0.0
1150	76.0	74.0	63.0	61.0
1151	165.0	156.0	113.0	37.0
1152	70.0	66.0	57.0	34.0
1154	42.0	34.0	28.0	19.0
1155	87.0	71.0	79.0	61.0
1157	61.0	63.0	33.0	33.0
1158	28.0	19.0	11.0	4.0
1161	81.0	63.0	18.0	0.0
1162	101.0	86.0	69.0	15.0
1163	33.0	41.0	11.0	0.0
1164	35.0	31.0	31.0	10.0
1165	88.0	75.0	70.0	7.0
1166	58.0	62.0	0.0	0.0
1170	50.0	60.0	83.0	75.0
1171	48.0	34.0	31.0	16.0
1172	41.0	40.0	22.0	10.0
1175	68.0	65.0	60.0	56.0
1177	57.0	11.0	0.0	0.0
1179	61.0	59.0	55.0	23.0
1180	47.0	16.0	40.0	4.0
1181	114.0	118.0	77.0	76.0
1183	96.0	96.0	60.0	56.0
1185	71.0	51.0	19.0	0.0
1187	70.0	59.0	68.0	40.0
1188	20.0	18.0	12.0	10.0
1189	33.0	26.0	0.0	0.0
1191	37.0	36.0	26.0	9.0
1193	37.0	38.0	28.0	29.0
1196	64.0	47.0	37.0	31.0
1197	158.0	145.0	123.0	126.0
1198	44.0	45.0	45.0	37.0
1200	53.0	60.0	62.0	17.0
1201	78.0	73.0	53.0	60.0
1202	80.0	75.0	35.0	0.0
1204	45.0	32.0	24.0	18.0
1207	32.0	22.0	26.0	0.0
1209	28.0	24.0	24.0	11.0
1210	83.0	66.0	37.0	10.0
1211	57.0	54.0	45.0	0.0
1214	84.0	47.0	42.0	38.0
1216	55.0	45.0	44.0	0.0
1218	113.0	94.0	44.0	0.0
1220	79.0	72.0	17.0	0.0
1221	117.0	100.0	114.0	114.0
1222	56.0	61.0	67.0	0.0
1223	27.0	20.0	15.0	14.0
1224	24.0	26.0	19.0	0.0
1225	89.0	86.0	22.0	12.0
1226	49.0	43.0	41.0	28.0
1228	120.0	117.0	6.0	5.0
1229	56.0	43.0	21.0	4.0
1232	89.0	76.0	48.0	24.0
1233	26.0	18.0	11.0	3.0
1234	19.0	16.0	12.0	0.0
1235	52.0	50.0	28.0	0.0
1237	60.0	60.0	37.0	36.0
1239	74.0	63.0	12.0	10.0
