# Supplementary material for: Data-Driven Discovery of Mathematical and Physical Relations in Oncology Data Using Human-Understandable Machine Learning
Source: Front Artif Intell. 2021 Nov 25;4:713690. doi: 10.3389/frai.2021.713690 (PMC8655230; doi:10.3389/frai.2021.713690)
Supplement: Supplementary file 1 [file DataSheet1.ZIP › codebase/math-comp-ml/models/cook_et_al/compute_c.m]

% extract the position of the center of the relaxed activity pattern in a
% population using population vector decoding
function x_star = compute_c(population)
    sum_pop_vect = 0.0;
    for idx = 1:population.lsize
        sum_pop_vect = sum_pop_vect + population.a(idx)*exp(2*1i*idx/population.lsize);
    end
    x_star = phase(sum_pop_vect)*(population.lsize/2*pi);
end
