# Supplementary material for: Data-Driven Discovery of Mathematical and Physical Relations in Oncology Data Using Human-Understandable Machine Learning
Source: Front Artif Intell. 2021 Nov 25;4:713690. doi: 10.3389/frai.2021.713690 (PMC8655230; doi:10.3389/frai.2021.713690)
Supplement: Supplementary file 1 [file DataSheet1.ZIP › codebase/math-comp-ml/models/cook_et_al/compute_d.m]

% compute the distance between the locations of 2 neurons in a population
% used for the convolutional based WTA implementation
function y = compute_d(N, s)
    y = zeros(N, N);
    for idx = 1:N
        for jdx = 1:N
            y(idx, jdx) = exp(-0.5*(min([abs(idx-jdx), N - abs(idx-jdx)])/s)^2);
        end
    end
end
