# Supplementary material for: Data-Driven Discovery of Mathematical and Physical Relations in Oncology Data Using Human-Understandable Machine Learning
Source: Front Artif Intell. 2021 Nov 25;4:713690. doi: 10.3389/frai.2021.713690 (PMC8655230; doi:10.3389/frai.2021.713690)
Supplement: Supplementary file 1 [file DataSheet1.ZIP › codebase/math-comp-ml/models/cook_et_al/compute_s.m]

% compute the value of the logistic function for single neuron dynamics
% given the slope, m, and the shift, s
function y = compute_s(x, m, s)
    y = zeros(length(x), 1);
    for idx = 1:length(x)
        y(idx) = 1/(1 + exp(-m*(x(idx) - s)));
    end
end
