# Supplementary material for: Data-Driven Discovery of Mathematical and Physical Relations in Oncology Data Using Human-Understandable Machine Learning
Source: Front Artif Intell. 2021 Nov 25;4:713690. doi: 10.3389/frai.2021.713690 (PMC8655230; doi:10.3389/frai.2021.713690)
Supplement: Supplementary file 1 [file DataSheet1.ZIP › codebase/math-comp-ml/models/cook_et_al/create_init_network.m]

% crate the sharp learning network composed of N_POP populations of
% N_NEURONS neurons and init each struct weight and activity matrices
function populations = create_init_network(N_POP, N_NEURONS, GAMMA, SIGMA, DELTA, MAX_INIT_RANGE, TARGET_VAL_ACT)
    wta_profile = GAMMA*compute_d(N_NEURONS, SIGMA) - DELTA;
    wext = rand(N_NEURONS, N_NEURONS)*MAX_INIT_RANGE;
    for pop_idx = 1:N_POP
        populations(pop_idx) = struct(  'idx', pop_idx,...
            'lsize', N_NEURONS, ...
            'Wint', wta_profile, ...
            'Wext', wext./sum(wext(:)), ...
            'a', zeros(N_NEURONS, 1)*TARGET_VAL_ACT,...
            'h', zeros(N_NEURONS, 1)*TARGET_VAL_ACT);
    end
end
