# Supplementary material for: Data-Driven Discovery of Mathematical and Physical Relations in Oncology Data Using Human-Understandable Machine Learning
Source: Front Artif Intell. 2021 Nov 25;4:713690. doi: 10.3389/frai.2021.713690 (PMC8655230; doi:10.3389/frai.2021.713690)
Supplement: Supplementary file 1 [file DataSheet1.ZIP › codebase/math-comp-ml/models/kurz_et_al/error_std.m]

% CHIMERA: Combining Mechanistic Models and Machine Learning for Personalized Chemotherapy and Surgery Sequencing in Breast Cancer
% Error std dev calculation
% above a given threshold y, the measurement error is sub-proportional and, 
% below this threshold, the error made is the same as when measuring y.
% as from [Benzekry et al., 2014c]
function s = error_std(alfa, sigma, M, y)
N = length(M);
s = zeros(1, N);
for id=1:N
    if(M(id) >= y(id))
        s(id) = sigma * M(id)^alfa;
    else
        s(id) = sigma * y(id)^alfa;
    end
end
end
