# Supplementary material for: Data-Driven Discovery of Mathematical and Physical Relations in Oncology Data Using Human-Understandable Machine Learning
Source: Front Artif Intell. 2021 Nov 25;4:713690. doi: 10.3389/frai.2021.713690 (PMC8655230; doi:10.3389/frai.2021.713690)
Supplement: Supplementary file 1 [file DataSheet1.ZIP › codebase/math-comp-ml/models/kurz_et_al/model_rmse.m]

% CHIMERA: Combining Mechanistic Models and Machine Learning for Personalized Chemotherapy and Surgery Sequencing in Breast Cancer
% Root Mean Squared Error, RMSE
function sum_rmse = model_rmse(alfa, sigma, p, M, y)
N = length(M);
sum_sse = model_sse(alfa, sigma, M, y);
sum_rmse = sqrt(sum_sse/(N-p));
end
