# Supplementary material for: Data-Driven Discovery of Mathematical and Physical Relations in Oncology Data Using Human-Understandable Machine Learning
Source: Front Artif Intell. 2021 Nov 25;4:713690. doi: 10.3389/frai.2021.713690 (PMC8655230; doi:10.3389/frai.2021.713690)
Supplement: Supplementary file 1 [file DataSheet1.ZIP › codebase/math-comp-ml/models/kurz_et_al/model_sse.m]

% CHIMERA: Combining Mechanistic Models and Machine Learning for Personalized Chemotherapy and Surgery Sequencing in Breast Cancer
% Sum Squared Error, SSE
function sse = model_sse(alfa, sigma, M, y)
N = length(M);
estd = error_std(alfa, sigma, M, y);
sse = 0;
for id=1:N
    sse = sse + ((y(id) - M(id))/(estd(id) / sigma))^2;
end
end
