# Supplementary material for: Data-Driven Discovery of Mathematical and Physical Relations in Oncology Data Using Human-Understandable Machine Learning
Source: Front Artif Intell. 2021 Nov 25;4:713690. doi: 10.3389/frai.2021.713690 (PMC8655230; doi:10.3389/frai.2021.713690)
Supplement: Supplementary file 1 [file DataSheet1.ZIP › codebase/math-comp-ml/models/kurz_et_al/parametrize_learning_law.m]

% CHIMERA: Combining Mechanistic Models and Machine Learning for Personalized Chemotherapy and Surgery Sequencing in Breast Cancer
% function to parametrize the learning rate of the
% self-organizing-population-code network
function y = parametrize_learning_law(v0, vf, t0, tf, type)
y = zeros((tf-t0), 1);
t = 1:tf;
switch(type)
    case 'sigmoid'
        s = -floor(log10(tf))*10^(-(floor(log10(tf)))); % s<0 for decay
        p = abs(s*10^(floor(log10(tf)) + floor(log10(tf))/2));
        y = v0 - (v0)./(1+exp(s*(t-(tf/p)))) + vf;
    case 'invtime'
        B = (vf*tf - v0*t0)/(v0 - vf);
        A = v0*t0 + B*v0;
        y = A./(t+B);
    case 'exp'
        if v0<1
            p = -log(v0);
        else
            p = log(v0);
        end
        y = v0*exp(-t./(tf/p));
end
end
