# Supplementary material for: Data-Driven Discovery of Mathematical and Physical Relations in Oncology Data Using Human-Understandable Machine Learning
Source: Front Artif Intell. 2021 Nov 25;4:713690. doi: 10.3389/frai.2021.713690 (PMC8655230; doi:10.3389/frai.2021.713690)
Supplement: Supplementary file 1 [file DataSheet1.ZIP › codebase/math-comp-ml/models/kurz_et_al/tumor_growth_model_fit.m]

% CHIMERA: Combining Mechanistic Models and Machine Learning for Personalized Chemotherapy and Surgery Sequencing in Breast Cancer
% Compare scalar models for tumor growth
function [t, y] = tumor_growth_model_fit(t1, t2, m, minv)
% This program attempts to find values for r and K in logistic
% model that best fit a given set of data by using fminsearch
close all;
global T M r K model miu min0
% data points from experiment
T = t1;
M = t2;
model =  m;
min0 = minv;
x0=[min0; length(T)];
[minv, ~]=fminsearch(@er,x0,optimset('TolX',1e-4,'MaxIter',1000, 'MaxFunEvals',5000));
r = minv(1);
K = minv(2);
miu = 2.7;
%% choose model
switch model
    case 'logistic'
        [t,y]=ode23s(@logistic,[1 length(T)], min0);
    case 'vonBertalanffy'
        [t,y]=ode23s(@vonbertalanffy,[1 length(T)], min0);
    case 'Gompertz'
        [t,y]=ode23s(@gompertz,[1 length(T)], min0);
end
end

%function for ode solver
function z=er(x)
global T M r K model miu k min0
tt=0:1:length(T);
r=x(1);
K=x(2);
miu = 2.7;
k = 0.05;
y0 = min0;
switch model
    case 'logistic'
        [~, y1] = ode23s(@logistic, tt, y0);
    case 'vonBertalanffy'
        [~, y1] = ode23s(@vonbertalanffy, tt, y0);
    case 'Gompertz'
        [~, y1] = ode23s(@gompertz, tt, y0);
end
z=sum((y1(T)-M).^2); % minimize the squared error criteria
end

% logistic model
function yp = logistic(~,y)
global r K
yp = y;
yp(1) = r*y(1)*(1 - y(1)/K);
end

% von Bertalanffy model
function yp = vonbertalanffy(~,y)
global r K
yp = y;
yp(1) = r*y(1)*(1/(y(1)^(1/3)) - 1/K);
end

% Gompertz model
function yp = gompertz(~,y)
global r K
yp = y;
yp(1) = r*y(1)*(1/K - log(y(1)));
end
