# Supplementary material for: Data-Driven Discovery of Mathematical and Physical Relations in Oncology Data Using Human-Understandable Machine Learning
Source: Front Artif Intell. 2021 Nov 25;4:713690. doi: 10.3389/frai.2021.713690 (PMC8655230; doi:10.3389/frai.2021.713690)
Supplement: Supplementary file 1 [file DataSheet1.ZIP › codebase/math-comp-ml/models/kurz_et_al/visualize_results.m]

% CHIMERA: Combining Mechanistic Models and Machine Learning for Personalized Chemotherapy and Surgery Sequencing in Breast Cancer
% function to visualize network data at a given iteration in runtime
function [sensory_data, datax_extrapolated] = visualize_results(sensory_data, populations, learning_params, d, sd)
figure;
set(gcf, 'color', 'w');
% sensory data
subplot(4, 1, [1 2]);
plot(sensory_data.x, sensory_data.y, '*g'); xlabel('X'); ylabel('Y'); box off;
% extract the max weight on each row (if multiple the first one)
id_maxv = zeros(populations(1).lsize, 1);
for idx = 1:populations(1).lsize
    [~, id_maxv(idx)] = max(populations(1).Wcross(idx, :));
end
% update range for visualization
minVal = min(id_maxv);
maxVal = max(id_maxv);
id_maxv = (((id_maxv - minVal) * (1 - (-1))) / (maxVal - minVal)) + (-1);
% adjust interpolation to match data size
upsample_factor = length(sensory_data.x)/length(id_maxv);
datax = id_maxv';
idx_data = 1:length(datax);
idx_upsampled_data = 1:1/upsample_factor:length(datax);
datax_extrapolated = interp1(idx_data, datax, idx_upsampled_data, 'linear');
% get the error and plot it as errorbar
sensory_data.y = sensory_data.y(1:length(datax_extrapolated));
deviation = sensory_data.y - datax_extrapolated';
sensory_data.x = sensory_data.x(1:length(datax_extrapolated));
hold on;
% learned realtionship encoded in the Hebbian links
subplot(4, 1, [3 4]);
switch d
    case 0
        switch sd
            case 1
                imagesc(rot90(populations(1).Wcross), [0, max(populations(1).Wcross(:))]); box off; colorbar;
            case 2
                imagesc(populations(1).Wcross, [0, max(populations(1).Wcross(:))]); box off; colorbar;
            case 3
                imagesc(rot90(populations(1).Wcross'), [0, max(populations(1).Wcross(:))]); box off; colorbar;
        end
    case 1
        imagesc(rot90(populations(1).Wcross), [0, max(populations(1).Wcross(:))]); box off; colorbar;     
end

xlabel('neuron index'); ylabel('neuron index');
%% learning parameters in different figures
figure; set(gcf, 'color', 'w');
plot(learning_params.alphat, 'k', 'LineWidth', 3); box off; ylabel('SOM Learning rate');
xlabel('SOM training epochs');
figure; set(gcf, 'color', 'w');
plot(parametrize_learning_law(populations(1).lsize/2, 1, learning_params.t0, learning_params.tf_learn_in, 'invtime'), 'k', 'LineWidth', 3);
box off; ylabel('SOM neighborhood size'); xlabel('SOM training epochs');
% hebbian learning
figure; set(gcf, 'color', 'w');
etat = parametrize_learning_law(0.1, 0.001, learning_params.t0, learning_params.tf_learn_cross, 'invtime');
plot(etat, 'm', 'LineWidth', 3); box off; ylabel('Hebbian Learning rate'); xlabel('Hebbian learning epochs');
% % show the topology learning (self organization)
figure; set(gcf, 'color', 'w');
subplot(2,1,1);
plot(populations(1).Winput, '.g'); xlabel('neuron index in pop 1'); ylabel('preferred value'); box off;
subplot(2,1,2);
plot(populations(2).Winput, '.b'); xlabel('neuron index in pop 2'); ylabel('preferred value'); box off;
end
