# Supplementary material for: Data-Driven Discovery of Mathematical and Physical Relations in Oncology Data Using Human-Understandable Machine Learning
Source: Front Artif Intell. 2021 Nov 25;4:713690. doi: 10.3389/frai.2021.713690 (PMC8655230; doi:10.3389/frai.2021.713690)
Supplement: Supplementary file 1 [file DataSheet1.ZIP › codebase/math-comp-ml/models/mandal_et_al/nufrnd_plaw.m]

% function to generate non-uniform distributed values in a given interval
% [vmin, vmax] for a powerlaw function
function y = nufrnd_plaw(x, vmin, vmax, expn)
    if(expn==-1)
            y  = vmin*exp(log(vmax - vmin).*x);
    else
            y  = exp(log(x.*(-vmin^(expn+1) + vmax^(expn+1)) + vmin^(expn+1))/(expn+1));
    end
end
