# Supplementary material for: Data-Driven Discovery of Mathematical and Physical Relations in Oncology Data Using Human-Understandable Machine Learning
Source: Front Artif Intell. 2021 Nov 25;4:713690. doi: 10.3389/frai.2021.713690 (PMC8655230; doi:10.3389/frai.2021.713690)
Supplement: Supplementary file 1 [file DataSheet1.ZIP › codebase/math-comp-ml/models/weber_et_al/gauss_kernel.m]

% computes the Gaussian kernel given params
function y = gauss_kernel(Norm, n, s, bmu)
y = zeros(n, 1);
for idx = 1:n
    if(bmu~=0)
        y(idx) = Norm * exp(-(idx-bmu)^2/(2*s^2));
    else
        y(idx) = Norm * exp(-(idx-n)^2/(2*s^2));
    end
end
end
