# Supplementary material for: Data-Driven Discovery of Mathematical and Physical Relations in Oncology Data Using Human-Understandable Machine Learning
Source: Front Artif Intell. 2021 Nov 25;4:713690. doi: 10.3389/frai.2021.713690 (PMC8655230; doi:10.3389/frai.2021.713690)
Supplement: Supplementary file 1 [file DataSheet1.ZIP › codebase/math-comp-ml/models/weber_et_al/population_encoder.m]

% function to generate the population encoded variable as input for the net
% here we also need to encode variables which are in both +/- ranges
% we need to take into accound the encoding for the tuning curves
% distribution
function R = population_encoder_simple(x, range, N)
sig = 0.1; % standard deviation 
K = 1; % max firing rate (Hz) (ignore - not modeling nurophysiology here :)
% pattern of activity, or output tuning curve between [-range, range]
R = zeros(1, N);
% calculate output 
for j = 1:N % for each neuron in the population
    R(j) = K*exp( -(x - (-range+(j-1)*(range/((N-1)/2))))^2 / (2*sig^2));
end
end


    
    
    
    
